# Supplementary material for: Considerations for Developing a Reassessment Process: Report from the Canadian Real-World Evidence for Value of Cancer Drugs (CanREValue) Collaboration’s Reassessment and Uptake Working Group
Source: Curr Oncol. 2021 Oct 16;28(5):4174–83. doi: 10.3390/curroncol28050354 (PMC8534602; doi:10.3390/curroncol28050354)
Supplement: Supplementary file 1 [file curroncol-28-00354-s001.zip]

Archive with 1 entries (1 files):
- curroncol-1378531-supplementary.pdf
